# Supplementary material for: Deficiency in RCAT-1 Function Causes Dopamine Metabolism Related Behavioral Disorders in Caenorhabditis elegans
Source: Int J Mol Sci. 2022 Feb 21;23(4):2393. doi: 10.3390/ijms23042393 (PMC8879058; doi:10.3390/ijms23042393)
Supplement: Supplementary file 1 [file ijms-23-02393-s001.zip]

Archive with 3 entries (3 files):
- Supplement Materials_R2.pdf
- Video S1.mp4
- Video S2.mp4
